# Supplementary material for: Marked Gingival Overgrowth Protruding from the Oral Cavity Due to Sodium Valproate
Source: Diagnostics (Basel). 2025 Jan 17;15(2):205. doi: 10.3390/diagnostics15020205 (PMC11765381; doi:10.3390/diagnostics15020205)
Supplement: Supplementary file 1 [file diagnostics-15-00205-s001.zip]

Archive with 1 entries (1 files):
- diagnostics-3319353-supplementary.pdf
